# Supplementary material for: The Latest Succession of Dinosaur Tracksites in Europe: Hadrosaur Ichnology, Track Production and Palaeoenvironments
Source: PLoS One. 2013 Sep 3;8(9):e72579. doi: 10.1371/journal.pone.0072579 (PMC3760888; doi:10.1371/journal.pone.0072579)
Supplement: Dataset S1 — Measurements (in cm) taken for the latest Cretaceous (Campanian–Maastrichtian) hadrosaur pedal tracks reported in the literature. Abbreviations: NA: North America; AS: Asia, SA: South America; EU: Europe; Ca: Campanian; Ca–Ma: Campanian–Maastrichtian; Ma: Maastrichtian; TL: track length; TW: track width. (XLSX) [file pone.0072579.s002.xlsx]

## Sheet: Dataset
Region	Age	Formation/Locality	Track reference	TL	TW	Reference	Repository
NA	Ca	Kaiparowits Fm.	Indet. Fig. 11D,b	50	41	Hamblin and Foster, 2000	-
NA	Ca	Kaiparowits Fm.	Indet. Fig. 11D,a	42.79	44	Hamblin and Foster, 2000	-
NA	Ca	Judith River Fm.	TMP 81.34.1	56.2	56.8	McCrea et al. 2005	TMP
NA	Ca	Judith River Fm.	TMP 93.36.282	51.9	50.5	McCrea et al. 2005	TMP
NA	Ca	Judith River Fm.	DPP (unrecovered)	52	54	McCrea et al. 2005	-
NA	Ca	Judith River Fm.	indet. (7 trackways)	40	44	Currie, 1989	-
NA	Ca	Judith River Fm.	indet. (7 trackways)	64	66	Currie, 1989	-
NA	Ca	Judith River Fm.	TMP 79.9.2	-	33	Currie, 1989	-
NA	Ca	Horseshoe Canyon Fm.	Indet.	67	70	Currie, 1989	DDFM
NA	Ca	Fruitland Fm.	NMMNH P-63031	59	53	Lucas et al. 2011	NMMNH
NA	Ca	Fruitland Fm.	NMMNH P-63033	94	68	Lucas et al. 2011	NMMNH
NA	Ca	Fruitland Fm.	NMMNH P-63032	87	87	Lucas et al. 2011	NMMNH
NA	Ca	Fruitland Fm.	NMMNH P-63034	73	77	Lucas et al. 2011	NMMNH
NA	Ca	Fruitland Fm.	NMMNH P-63035	70.7	81.7	Lucas et al. 2011	NMMNH
NA	Ca	Fruitland Fm.	NMMNH P-7145	80	87	Hunt and Lucas, 2003	NMMNH
NA	Ca	Fruitland Fm.	Indet.	71	-	Wolberg et al. 1988	NMMNH
NA	Ca	Mesa Verde Fm.	1	80	75	Lockley et al. 1983	uncollected
NA	Ca	Mesa Verde Fm.	2	75	85	Lockley et al. 1983	uncollected
NA	Ca	Mesa Verde Fm.	3	100	75	Lockley et al. 1983	uncollected
NA	Ca	Mesa Verde Fm.	4	75	85	Lockley et al. 1983	uncollected
NA	Ca	Mesa Verde Fm.	5	82.5	77.5	Lockley et al. 1983	uncollected
NA	Ca	Mesa Verde Fm.	6	85	80	Lockley et al. 1983	uncollected
NA	Ca	Mesa Verde Fm.	7	70	80	Lockley et al. 1983	uncollected
NA	Ca	Mesa Verde Fm.	7b	80	85	Lockley et al. 1983	uncollected
NA	Ca	Mesa Verde Fm.	8	75	80	Lockley et al. 1983	uncollected
NA	Ca	Mesa Verde Fm.	8a	70	62.5	Lockley et al. 1983	uncollected
NA	Ca	Mesa Verde Fm.	9	80	77.5	Lockley et al. 1983	uncollected
NA	Ca	Mesa Verde Fm.	9a	62.5	52.5	Lockley et al. 1983	uncollected
NA	Ca	Mesa Verde Fm.	10	70	72.5	Lockley et al. 1983	uncollected
NA	Ca	Mesa Verde Fm.	10a	47.5	65	Lockley et al. 1983	uncollected
NA	Ca	Mesa Verde Fm.	11	67.5	75	Lockley et al. 1983	uncollected
NA	Ca	Mesa Verde Fm.	11a	62.5	70	Lockley et al. 1983	uncollected
NA	Ca	Mesa Verde Fm.	11b	50	52.5	Lockley et al. 1983	uncollected
NA	Ca	Mesa Verde Fm.	12	67.5	75	Lockley et al. 1983	uncollected
NA	Ca	Mesa Verde Fm.	12a	70	70	Lockley et al. 1983	uncollected
NA	Ca	Mesa Verde Fm.	12b	55	55	Lockley et al. 1983	uncollected
NA	Ca	Mesa Verde Fm.	12c	65	65	Lockley et al. 1983	uncollected
NA	Ca	Mesa Verde Fm.	15s	-	75	Lockley et al. 1983	uncollected
NA	Ca	Mesa Verde Fm.	15n	-	75	Lockley et al. 1983	uncollected
NA	Ca	Mesa Verde Fm.	16	85	72.5	Lockley et al. 1983	uncollected
NA	Ca	Mesa Verde Fm.	17	75	72.5	Lockley et al. 1983	uncollected
NA	Ca	Mesa Verde Fm.	17a	72.5	62.5	Lockley et al. 1983	uncollected
NA	Ca	Mesa Verde Fm.	18	67.5	75	Lockley et al. 1983	uncollected
NA	Ca	Mesa Verde Fm.	19	70	70	Lockley et al. 1983	uncollected
NA	Ca	Mesa Verde Fm.	20	82.5	70	Lockley et al. 1983	uncollected
NA	Ca	Mesa Verde Fm.	22	72.5	77.5	Lockley et al. 1983	uncollected
NA	Ca	Mesa Verde Fm.	23	70	70	Lockley et al. 1983	uncollected
NA	Ca	Mesa Verde Fm.	24a	67.5	82.5	Lockley et al. 1983	uncollected
NA	Ca	Mesa Verde Fm.	24b	72.5	80	Lockley et al. 1983	uncollected
NA	Ca	Mesa Verde Fm.	24c	82.5	75	Lockley et al. 1983	uncollected
NA	Ca	Mesa Verde Fm.	24d	72.5	75	Lockley et al. 1983	uncollected
NA	Ca	Mesa Verde Fm.	25w	75	80	Lockley et al. 1983	uncollected
NA	Ca	Mesa Verde Fm.	25e	67.5	85	Lockley et al. 1983	uncollected
NA	Ca	Mesa Verde Fm.	26a	77.5	80	Lockley et al. 1983	uncollected
NA	Ca	Mesa Verde Fm.	26b	75	75	Lockley et al. 1983	uncollected
NA	Ca	Mesa Verde Fm.	26c	70	67.5	Lockley et al. 1983	uncollected
NA	Ca	Mesa Verde Fm.	26d	77.5	80	Lockley et al. 1983	uncollected
NA	Ca	Mesa Verde Fm.	27	70	62.5	Lockley et al. 1983	uncollected
NA	Ca	Mesa Verde Fm.	28a	75	82.5	Lockley et al. 1983	uncollected
NA	Ca	Mesa Verde Fm.	28b	60	90	Lockley et al. 1983	uncollected
NA	Ca	Mesa Verde Fm.	29	80	85	Lockley et al. 1983	uncollected
NA	Ca	Mesa Verde Fm.	30	70	90	Lockley et al. 1983	uncollected
NA	Ca	Mesa Verde Fm.	31a	77.5	80	Lockley et al. 1983	uncollected
NA	Ca	Mesa Verde Fm.	31b	82.5	80	Lockley et al. 1983	uncollected
NA	Ca	Mesa Verde Fm.	31c	77.5	77.5	Lockley et al. 1983	uncollected
NA	Ca	Mesa Verde Fm.	32a	75	75	Lockley et al. 1983	uncollected
NA	Ca	Mesa Verde Fm.	32b	62.5	62.5	Lockley et al. 1983	uncollected
NA	Ca	Mesa Verde Fm.	33	75	80	Lockley et al. 1983	uncollected
NA	Ca	Mesa Verde Fm.	34	62.5	55	Lockley et al. 1983	uncollected
NA	Ca	Mesa Verde Fm.	35a	60	57.5	Lockley et al. 1983	uncollected
NA	Ca	Mesa Verde Fm.	35b	67.5	60	Lockley et al. 1983	uncollected
NA	Ca	Mesa Verde Fm.	35c	60	57.5	Lockley et al. 1983	uncollected
NA	Ca	Mesa Verde Fm.	36a	52.5	60	Lockley et al. 1983	uncollected
NA	Ca	Mesa Verde Fm.	36b	55	60	Lockley et al. 1983	uncollected
NA	Ca	Mesa Verde Fm.	37	60	55	Lockley et al. 1983	uncollected
NA	Ca	Mesa Verde Fm.	38n	62.5	70	Lockley et al. 1983	uncollected
NA	Ca	Mesa Verde Fm.	38s	42.5	45	Lockley et al. 1983	uncollected
NA	Ca	Mesa Verde Fm.	38w	70	70	Lockley et al. 1983	uncollected
NA	Ca	Mesa Verde Fm.	38a	37.5	42.5	Lockley et al. 1983	uncollected
NA	Ca	Mesa Verde Fm.	38a,n	82.5	85	Lockley et al. 1983	uncollected
NA	Ca	Mesa Verde Fm.	39a	47.5	47.5	Lockley et al. 1983	uncollected
NA	Ca	Mesa Verde Fm.	39b	55	42.5	Lockley et al. 1983	uncollected
NA	Ca	Mesa Verde Fm.	40a	45	42.5	Lockley et al. 1983	uncollected
NA	Ca	Mesa Verde Fm.	40b	40	40	Lockley et al. 1983	uncollected
NA	Ca	Mesa Verde Fm.	41a	90	85	Lockley et al. 1983	uncollected
NA	Ca	Mesa Verde Fm.	41b	50	45	Lockley et al. 1983	uncollected
NA	Ca	Mesa Verde Fm.	41c	90	80	Lockley et al. 1983	uncollected
NA	Ca	Mesa Verde Fm.	42	67.5	67.5	Lockley et al. 1983	uncollected
NA	Ca	Mesa Verde Fm.	43a	37.5	37.5	Lockley et al. 1983	uncollected
NA	Ca	Mesa Verde Fm.	43b	77.5	67.5	Lockley et al. 1983	uncollected
NA	Ca	Mesa Verde Fm.	44a	90	80	Lockley et al. 1983	uncollected
NA	Ca	Mesa Verde Fm.	44b	45	40	Lockley et al. 1983	uncollected
NA	Ca	Mesa Verde Fm.	45a	65	60	Lockley et al. 1983	uncollected
NA	Ca	Mesa Verde Fm.	45b	80	75	Lockley et al. 1983	uncollected
NA	Ca	Mesa Verde Fm.	45c	80	75	Lockley et al. 1983	uncollected
NA	Ca	Mesa Verde Fm.	indet.	86	-	Brown. 1938.	-
NA	Ca	Blackhawk Fm.	Indet. Fig.40.7	58.3	-	Parker and Rowley, 1989	-
NA	Ca	Blackhawk Fm.	Indet. Fig.40.8	52	-	Parker and Rowley, 1989	-
NA	Ca	Blackhawk Fm.	Indet. Fig.40.9	87.5	-	Parker and Rowley, 1989	-
NA	Ca	Blackhawk Fm.	Indet. Fig.40.11	53	-	Parker and Rowley, 1989	-
NA	Ca	Blackhawk Fm.	Indet. Fig.40.12	72	-	Parker and Rowley, 1989	-
NA	Ca	Blackhawk Fm.	Indet. Fig.40.13	38	-	Parker and Rowley, 1989	-
NA	Ca	Blackhawk Fm.	Indet. Fig.40.14	51.5	-	Parker and Rowley, 1989	-
NA	Ca	Blackhawk Fm.	Indet. Fig.40.15	48	-	Parker and Rowley, 1989	-
NA	Ca	Blackhawk Fm.	Indet. Fig.40.16	53	-	Parker and Rowley, 1989	-
NA	Ca	Blackhawk Fm.	Indet. Fig.40.17	59	-	Parker and Rowley, 1989	-
NA	Ca	Blackhawk Fm.	Indet. Fig.40.18	68	-	Parker and Rowley, 1989	-
NA	Ca	Blackhawk Fm.	Indet. Fig.40.19	48	-	Parker and Rowley, 1989	-
NA	Ca	Oldman Fm.	Indet.	58	54	Therrien et al. 2011	uncollected
NA	Ca	Cerro del Pueblo Fm., Las Aguilas	indet. (Fig.5e)	45.24	35.24	Rodríguez de la Rosa et al. 2004	uncollected
NA	Ca	Cerro del Pueblo Fm., Las Aguilas	indet. (Fig.5f)	43.94	36.39	Rodríguez de la Rosa et al. 2004	uncollected
NA	Ca	Cerro del Pueblo Fm., Las Aguilas	Indet.	49.3	36.3	Rodríguez de la Rosa. 2007	uncollected
NA	Ca	Cerro del Pueblo Fm., Las Aguilas	Indet.	38.6	30.6	Rodríguez de la Rosa. 2007	uncollected
NA	Ca	Cerro del Pueblo Fm., La Parrita	Indet.	70.5	51	Rodríguez de la Rosa. 2007	uncollected
NA	Ca-Ma	Wapiti Fm.	Indet. (Fig.7a)	55.7	53.47	Tanke, 2004	uncollected
NA	Ca-Ma	Wapiti Fm.	Indet. (Fig.7b)	56.47	56.84	Tanke, 2004	uncollected
NA	Ca-Ma	Wapiti Fm.	UALVP 53500	53	61	Fanti et al. 2013	UALVP
NA	Ca-Ma	Chignik Fm.	DMNH 12143	30	34	Fiorillo and Parrish. 2004	DMNH
NA	Ma	St. Mary River Fm.	TMP 87.76.7	55	60	Currie et al. 1991; Nadon 1993	TMP
NA	Ma	St. Mary River Fm.	N.M. C. No. 9487	62.5	55	Langston, 1960	-
NA	Ma	St. Mary River Fm.	Indet.	40	-	Nadon, 1993	uncollected
NA	Ma	St. Mary River Fm.	Indet.	50	-	Nadon, 1993	uncollected
NA	Ma	Raton Fm.	Indet. (Fig. 9B)	75	-	Lockley et al. 2000	uncollected
NA	Ma	Raton Fm.	Indet. (Fig. 9D)	70.31	70.94	Lockley et al. 2000	uncollected
NA	Ma	Lance Fm.	CU-MWC 224.1	73.39	72.62	Lockley et al. 2003	CU
NA	Ma	Mexacala Fm.	Indet. (Fig. 3a1)	28.61	36.67	Rodríguez de la Rosa et al. 2004	uncollected
NA	Ma	Mexacala Fm.	Indet. (Fig. 3a2)	17.63	17.2	Rodríguez de la Rosa et al. 2004	uncollected
NA	Ma	Mexacala Fm.	Indet. (Fig. 3a3)	25.61	24.39	Rodríguez de la Rosa et al. 2004	uncollected
AS	Ca-Ma	Yeosu sites	S3.3	36.6	36.8	Paik et al. 2006	uncollected
AS	Ca-Ma	Yeosu sites	S3.5	35.6	32.8	Paik et al. 2006	uncollected
AS	Ca-Ma	Yeosu sites	S3.6	35.2	31.7	Paik et al. 2006	uncollected
AS	Ca-Ma	Yeosu sites	S3.7	35.8	31.1	Paik et al. 2006	uncollected
AS	Ca-Ma	Yeosu sites	S3.8	42.5	40.9	Paik et al. 2006	uncollected
AS	Ca-Ma	Yeosu sites	S3.9	39.2	38.4	Paik et al. 2006	uncollected
AS	Ca-Ma	Yeosu sites	S3.10	28.3	29.9	Paik et al. 2006	uncollected
AS	Ca-Ma	Yeosu sites	S3.11	27.6	26	Paik et al. 2006	uncollected
AS	Ca-Ma	Yeosu sites	S3.12	34.8	32.7	Paik et al. 2006	uncollected
AS	Ca-Ma	Yeosu sites	S8.1	31.3	31	Paik et al. 2006	uncollected
AS	Ca-Ma	Yeosu sites	N12.2	36.2	36.1	Paik et al. 2006	uncollected
AS	Ca-Ma	Yeosu sites	N12.3	33.8	31.2	Paik et al. 2006	uncollected
AS	Ca-Ma	Yeosu sites	N12.5	31.5	36.7	Paik et al. 2006	uncollected
AS	Ca-Ma	Yeosu sites	N12.6	27	33.4	Paik et al. 2006	uncollected
AS	Ca-Ma	Yeosu sites	N12.7	31.5	30	Paik et al. 2006	uncollected
AS	Ca-Ma	Yeosu sites	N12.8	26.5	28.6	Paik et al. 2006	uncollected
AS	Ca-Ma	Yeosu sites	C6.1	41.5	38.3	Paik et al. 2006	uncollected
AS	Ca-Ma	Jiaguan Fm.	QJGM-T41-6b	15	-	Xing et al. 2007	QJGM
AS	Ca-Ma	Jiaguan Fm.	QJGM-T54-2	27.8	-	Xing et al. 2007	QJGM
AS	Ca-Ma	Jiaguan Fm.	QJGM-T37-3	38.7	28.5	Xing et al. 2010	QJGM
AS	Ca-Ma	Jiaguan Fm.	QJGM-T100-1	33.5	24	Xing et al. 2010	QJGM
AS	Ca-Ma	Jiaguan Fm.	QJGM-C1	42.5	34.7	Xing et al. 2010	QJGM
AS	Ca-Ma	Jiaguan Fm.	QJGM-C2.8	32.2	26.4	Xing et al. 2010	QJGM
AS	Ma	Nemegt Fm.	MPD 100F/11	80	81	Currie et al. 2003	MPD
AS	Ma	Nemegt Fm.	MPD 100F/13	44	41	Currie et al. 2003	MPD
AS	Ma	Nemegt Fm.	MPD 2002.41	37	35	Currie et al. 2003	MPD
AS	Ma	Nemegt Fm.	FS10	56	65	Currie et al. 2003	uncollected
AS	Ma	Nemegt Fm.	FS13	67	66	Currie et al. 2003	uncollected
AS	Ma	Nemegt Fm.	FS16	48	50	Currie et al. 2003	uncollected
AS	Ma	Nemegt Fm.	FS18	80	-	Currie et al. 2003	uncollected
AS	Ma	Nemegt Fm.	FS19	68	67	Currie et al. 2003	uncollected
AS	Ma	Nemegt Fm.	Indet.	25	-	Ishigaki, 1999	uncollected
AS	Ma	Nemegt Fm.	Indet.	115	-	Ishigaki, 1999	uncollected
AS	Ma	Nemegt Fm.	Indet. (Fig. 4A)	90	90	Ishigaki et al. 2009	uncollected
AS	Ma	Nemegt Fm.	Indet. (Fig. 4B)	83.33	89.47	Ishigaki et al. 2009	uncollected
AS	Ma	Nemegt Fm.	Indet. (Fig. 4C)	64.04	66.67	Ishigaki et al. 2009	uncollected
AS	Ma	Nemegt Fm.	Indet. (Fig. 4D)	63.16	64.91	Ishigaki et al. 2009	uncollected
AS	Ma	Nemegt Fm.	Indet. (Fig. 4E)	37.32	33.77	Ishigaki et al. 2009	uncollected
AS	Ma	Nemegt Fm.	Indet.	25	-	Ishigaki et al. 2009	uncollected
AS	Ma	Zhutian Fm.	NDM.F1	40.38	51.32	Xing et al. 2009	NDM
AS	Ma	Zhutian Fm.	NDM.F2	37.86	27.38	Xing et al. 2009	NDM
AS	Ma	Zhutian Fm.	NCBLR.F.M1	36.22	25.95	Xing et al. 2009	NCBLR
SA	Ca-Ma	Vilquechico Group	Indet. (Fig. B)	30	25	Jaillard et al. 1993	uncollected
SA	Ca-Ma	Vilquechico Group	Indet. (Fig. B')	15	15	Jaillard et al. 1993	uncollected
SA	Ma	Yacoraite Fm.	Taponichnus dottoi	57	24	Alonso and Marquillas, 1986	uncollected
SA	Ma	El Molino Fm.	Indet. (Fig 6A)	16.96	17.83	Lockley et al. 2002	uncollected
SA	Ma	El Molino Fm.	Indet. (Fig 6B)	14.78	14.78	Lockley et al. 2002	uncollected
SA	Ma	El Molino Fm.	Indet. (Fig 6C)	14.35	19.57	Lockley et al. 2002	uncollected
SA	Ma	El Molino Fm.	Indet. (Fig 6G)	36.52	36.96	Lockley et al. 2002	uncollected
EU	Ma	Gaizes	Muz. PIG 1704.II.1	42	47	Gierlinski et al. 2008	Muz. PIG
EU	Ma	Unknown formation, Sierra de los Gavilanes	Indet. (Fig. 1, "a")	36.14	30.25	Herrero-Santos, 2008	uncollected
EU	Ma	Unknown formation, Sierra de los Gavilanes	Indet. (Fig. 1, "b")	36.2	38.71	Herrero-Santos, 2008	uncollected
EU	Ma	Unknown formation, Sierra de los Gavilanes	Indet. (Fig. 1, "c")	42.89	46.29	Herrero-Santos, 2008	uncollected
EU	Ma	Unknown formation, Sierra de los Gavilanes	Indet. (Fig. 1, "d")	39.09	37.06	Herrero-Santos, 2008	uncollected
EU	Ma	Tremp Fm., Areny 1	1.1	49	53	Barco et al. 2001	uncollected
EU	Ma	Tremp Fm., Areny 1	1.2	50	52.5	Barco et al. 2001	uncollected
EU	Ma	Tremp Fm., Areny 1	1.3	51.5	50	Barco et al. 2001	uncollected
EU	Ma	Tremp Fm., Areny 1	1.4	51	48	Barco et al. 2001	uncollected
EU	Ma	Tremp Fm., Areny 1	2.1	38	32	Barco et al. 2001	uncollected
EU	Ma	Tremp Fm., Areny 1	2.2	38	38	Barco et al. 2001	uncollected
EU	Ma	Tremp Fm., Areny 1	2.3	36	39.5	Barco et al. 2001	uncollected
EU	Ma	Tremp Fm., Areny 1	3.1	41	35	Barco et al. 2001	uncollected
EU	Ma	Tremp Fm., Areny 1	3.2	41	35	Barco et al. 2001	uncollected
EU	Ma	Tremp Fm., Moror B	MB1	35	43	Llompart, 2006	uncollected
EU	Ma	Tremp Fm., Moror B	MB2	38	42	Llompart, 2006	uncollected
EU	Ma	Tremp Fm., Moror B	MB3	38	43	Llompart, 2006	uncollected
EU	Ma	Tremp Fm., Moror B	MB4	37	41	Llompart, 2006	uncollected
EU	Ma	Tremp Fm., Moror B	MB5	41	45	Llompart, 2006	uncollected
EU	Ma	Tremp Fm., Cingles Boixader	IPS-63661/CB-1	30	34	This study	ICP
EU	Ma	Tremp Fm., Cingles Boixader	IPS-63661/CB-2	23	24	This study	ICP
EU	Ma	Tremp Fm., Cingles Boixader	IPS-63661/CB-3	26	26	This study	ICP
EU	Ma	Tremp Fm., Cingles Boixader	IPS-63661/CB-5	32	30	This study	ICP
EU	Ma	Tremp Fm., Mata del Viudà	MV-1	30	28	This study	uncollected
EU	Ma	Tremp Fm., Mata del Viudà	MV-2	28	39	This study	uncollected
EU	Ma	Tremp Fm., Mata del Viudà	MV-4	36	32	This study	uncollected
EU	Ma	Tremp Fm., Mata del Viudà	MV-10	30	29	This study	uncollected
EU	Ma	Tremp Fm., Mata del Viudà	MV-12	36	35	This study	uncollected
EU	Ma	Tremp Fm., La Llau de la Costa	MCD-5140	28.5	30	This study	MCD
EU	Ma	Tremp Fm., La Llau de la Costa	MCD-5141	30	23	This study	MCD
EU	Ma	Tremp Fm., La Llau de la Costa	MCD-5142	33	30.5	This study	MCD
EU	Ma	Tremp Fm., La Llau de la Costa	MCD-5143	29	34.5	This study	MCD
EU	Ma	Tremp Fm., Serrat de Sanguin	MCD-5159	30	30	This study	MCD
EU	Ma	Tremp Fm., Serrat de Sanguin	MCD-5161	23	25	This study	MCD
EU	Ma	Tremp Fm., Serrat de Sanguin	MCD-5162	21	18.5	This study	MCD
EU	Ma	Tremp Fm., Iscles-1	I1-1	25.5	25.5	This study	uncollected
EU	Ma	Tremp Fm., Iscles-1	I1-2	26	26	This study	uncollected
EU	Ma	Tremp Fm., Iscles-1	MPZ 2012/831	11	12	This study	MPZ
EU	Ma	Tremp Fm., Iscles-3	I3-1	27	26.5	This study	uncollected
EU	Ma	Tremp Fm., Iscles-3	I3-4	23	31.5	This study	uncollected
EU	Ma	Tremp Fm., Iscles-3	I3-5	18	20	This study	uncollected
EU	Ma	Tremp Fm., Iscles-3	I3-8	22.5	28	This study	uncollected
EU	Ma	Tremp Fm., Iscles-3	I3-9	27	30	This study	uncollected
EU	Ma	Tremp Fm., Iscles-3	I3-11	34	35	This study	uncollected
EU	Ma	Tremp Fm., Iscles-3	I3-16	40	-	This study	uncollected
EU	Ma	Tremp Fm., Iscles-3	I3-17	37	35	This study	uncollected
EU	Ma	Tremp Fm., Iscles-3	I3-20	21	22	This study	uncollected
EU	Ma	Tremp Fm., Iscles-3	I3-24	32	31.5	This study	uncollected
EU	Ma	Tremp Fm., Iscles-3	I3-25	19	19.5	This study	uncollected
EU	Ma	Tremp Fm., Iscles-3	I3-26	29	28.5	This study	uncollected
EU	Ma	Tremp Fm., Iscles-3	I3-28	19	22.5	This study	uncollected
EU	Ma	Tremp Fm., Iscles-3	I3-29	24	26	This study	uncollected
EU	Ma	Tremp Fm., Iscles-3	I3-32	23.5	25	This study	uncollected
EU	Ma	Tremp Fm., Iscles-3	MPZ 2012/830	16	16.5	This study	MPZ
EU	Ma	Tremp Fm., Iscles-5	I5-1	21	22	This study	uncollected
EU	Ma	Tremp Fm., Camí de les Planes	MCD-5144	12.5	15.5	This study	MCD
EU	Ma	Tremp Fm., Camí de les Planes	MCD-5145	13.5	16	This study	MCD
EU	Ma	Tremp Fm., Camí de les Planes	MCD-5146	33	35.5	This study	MCD
EU	Ma	Tremp Fm., Camí de les Planes	MCD-5147	28.5	29	This study	MCD
EU	Ma	Tremp Fm., Camí de les Planes	MCD-5148	19	24.5	This study	MCD
EU	Ma	Tremp Fm., Camí de les Planes	MCD-5149	16.5	17	This study	MCD
EU	Ma	Tremp Fm., Camí de les Planes	MCD-5150	23	25.5	This study	MCD
EU	Ma	Tremp Fm., Camí de les Planes	MCD-5151	24	27	This study	MCD
EU	Ma	Tremp Fm., Serrat de Santó	MCD-5154	15	17	This study	MCD
EU	Ma	Tremp Fm., Orcau-4	MCD-5155	26	27	This study	MCD
EU	Ma	Tremp Fm., Serraduy Norte	MPZ 2012/829	32	33	This study	MPZ
EU	Ma	Tremp Fm., Serraduy Sur	MPZ 2012/828	19	21	This study	MPZ
EU	Ma	Tremp Fm., Serraduy Sur	MPZ 2012/826	29.5	30.5	This study	MPZ
EU	Ma	Tremp Fm., Serraduy Sur	MPZ 2012/827	26	28.5	This study	MPZ
EU	Ma	Tremp Fm., Sapeira-1	IPS 63272	28	30	This study	ICP
EU	Ma	Tremp Fm., Sapeira-2	SAP-2.02	23	20	This study	uncollected
EU	Ma	Tremp Fm., Torrent de Carant	TC-1	18.71	23.02	This study	uncollected
EU	Ma	Tremp Fm., Torrent de Carant	TC-2	24.62	25.64	This study	uncollected
EU	Ma	Tremp Fm., Costa Roia	CR-1	33.53	36.66	This study	uncollected
EU	Ma	Tremp Fm., Barranc de Guixers-1	BG1-1	42.38	32.09	This study	uncollected
EU	Ma	Tremp Fm., Barranc de Guixers-1	BG1-2	40	42	This study	uncollected
EU	Ma	Tremp Fm., Barranc de Guixers-2	BG2-1	30	32	This study	uncollected
EU	Ma	Tremp Fm., Barranc de Guixers-3	MCD-5153	18.5	21.5	This study	MCD
EU	Ma	Tremp Fm., La Pleta Nord	LPN-1	15.08	14.41	This study	uncollected
EU	Ma	Tremp Fm., Tossal del Gassó	MCD-5166	26.82	33.55	This study	MCD
EU	Ma	Tremp Fm., Basturs Poble	MCD-5160	31	32	This study	MCD
EU	Ma	Tremp Fm., Barranc de Torrebilles 6	MCD-5158	19	22.5	This study	MCD
EU	Ma	Tremp Fm. Masia de Ramon Petjades	MRP-1	27	27	This study	uncollected
EU	Ma	Tremp Fm. Masia de Ramon Petjades	MRP-2	34	35	This study	uncollected
EU	Ma	Tremp Fm. Masia de Ramon Petjades	MRP-4	29.5	30	This study	uncollected
EU	Ma	Tremp Fm. Masia de Ramon Petjades	MRP-6	28.5	26	This study	uncollected
EU	Ma	Tremp Fm. Masia de Ramon Petjades	MRP-8	26	26	This study	uncollected
EU	Ma	Tremp Fm. Masia de Ramon Petjades	MRP-9	25	22.5	This study	uncollected
EU	Ma	Tremp Fm. Masia de Ramon Petjades	MRP-10	25	26	This study	uncollected
EU	Ma	Tremp Fm. Masia de Ramon Petjades	MRP-13	23	23	This study	uncollected
EU	Ma	Tremp Fm. Masia de Ramon Petjades	MRP-14	35	37	This study	uncollected
EU	Ma	Tremp Fm. Masia de Ramon Petjades	MCD-5156	32	36	This study	MCD
EU	Ma	Tremp Fm. Masia de Ramon Petjades	MCD-5157	30	35	This study	MCD
EU	Ma	Tremp Fm., unnamed level	MR_bloc-1	15.5	18	This study	uncollected
EU	Ma	Tremp Fm., unnamed level	MR_bloc-2	16	19	This study	uncollected
Institutional abbreviations
NDM: Nanxiong Dinosaur Museum
NCBLR: Nanxiong County Burear of Land Resources
MPD: Paleontological Center of the Mongolian Academy of Sciences
CU: Colorado University
NMMNH: New Mexico Museum of Natural History and Science
MCD: Museu de la Conca Dellà
ICP: Institut Català de Paleontologia Miquel Crusafont
MPZ: Museo de Paleontología de Zaragoza (Universidad de Zaragoza)
Muz. PIG: Geological Museum of the Polish Geological Institute
UALVP: University of Alberta
DMNH: Dallas Museum of Natural History
TMP: Tyrrell Museum of Palaeontology
DDFM: Drumheller and District Fossil Museum
						Barco et al. 2001

## Sheet: Reference list
Alonso R N & Marquillas R A. 1986. Nueva localidad con huellas de dinosaurios y primer hallazgo de huellas de Aves en la Formacion Yacoraite (Maastrichtiano) del norte Argentino. Actas IV Congreso Argentino de Paleontología y Bioestratigrafía, Mendoza, 2: 33-41
Barco J L, Ardèvol L & Canudo J I. 2001. Descripción de los primeros rastros asignados a Hadrosauridae (Ornithopoda, Dinosauria) del Maatrichtiense de la Península Ibérica (Areny, Huesca). Geogaceta, 30: 235-238.
Brown, B. 1938. The dinosaur mystery. Natural History, 41: 190-202, 235.
Currie P J. 1989. Dinosaur footprints of western Canada. In: Gillette D D & Lockley M G eds. Dinosaur tracks and traces. Cambridge: Cambridge University Press. 293-307
Currie P J, Nadon G C & Lockley M G. 1991. Dinosaur footprints with skin impressions from the Cretaceous of Alberta and Colorado. Canadian Journal of Earth Sciences, 28: 102-115.
Currie P J , Badamgarav D & Koppelhus E B. 2003. The first Late Cretaceous footprints from the Nemegt locality in the Gobi of Mongolia. In: Pemberton S G, McCrea R T & Lockley M G eds.William Antony Swithin Sarjeant (1935–2002): a celebration of his life and ichnological contributions Volume 1. Ichnos, 10: 1-13.
Fanti, F., Bell, P.R., and Sissons, R.L. 2013. A diverse, high-latitude ichnofauna from the Late Cretaceous Wapiti Formation, Alberta, Canada. Cretaceous Research, http://dx.doi.org/10.1016/j.cretres.2012.12.010
Fiorillo A R & Parrish J T. 2004. The first record of a Cretaceous dinosaur from southwestern Alaska. Cretaceous Research, 25: 453-458.
Gierlinski, G.D., Ploch, I., Gawor-Biedowa, E., and Niedźwiedzki, G. 2008. The first evidence of dinosaur tracks in the Upper Cretaceous of Poland. In: Le Loeuff J, Vila B, Marmi J, Galobart A & Oms O eds. International Symposium on Dinosaurs and Other Vertebrates Palaeoichnology Abstracts. Fumanya. 107-113.
Herreo-Santos. 2008. Nuevo yacimiento de icnitas de dinosaurio de la Sierra de Los Gavilanes (Yecla, Murcia). Abstracts book of XIX Jornadas de Patrimonio Cultural de la Region de Murcia, 37-38.
Hunt A P & Lucas S G. 2003. A new hadrosaur track from the Upper Cretaceous Fruitland Formation of northwestern New Mexico. In: Lucas, S.G., Semken S C, Berglof W R & Ulmer-Scholle D eds. Geology of the Zuni Plateau. New Mexico Geological Society Guidebook, 54: 379-381.
Ishigaki, S. 1999. Abundant dinosaur footprints from the Upper Cretaceous of Gobi Desert, Mongolia. Journal of Vertebrate Paleontology, 19: 54A.
Ishigaki S, Watabe M, Tsogtbaatar K & Saneyoshi M. 2009. Dinosaur footprints from the Upper Cretaceous of Mongolia. In: Pieńkowski G, Martin A J & Meyer C A eds. Second International Congress on Ichnology (Ichnia 2008). Geological Quarterly, 53: 449-460.
Jaillard E, Cappetta H, Ellenberger P, Feist M, Grambast-Fessard N, Lefranc J P & Sigé B. 1993. Sedimentology, palaeontology, biostratigraphy and correlation of the Late Cretaceous Vilquechico Group of southern Peru. Cretaceous Research, 14: 623-661.
Langston W Jr. 1960. A hadrosaurian ichnite. National Museum of Canada Natural History Papers, 4: 1-9.
Llompart C. 2006. Presencia de icnitas de dinosaurios en el Cretácico Superior del margen sur del sinclinal de Tremp (Prov. de Lleida, Cataluña, España). Revista Española de Paleontología, 21: 1-14.
Lockley M G, Young B H & Carpenter K. 1983. Hadrosaur locomotion and herding behavior: evidence from footprints in the Mesaverde Formation, Grand Mesa coal field, Colorado. Mountain Geologist, 20: 5-14.
Lockley M G, Lucas S G & Hunt A P. 2000. Dinosaur tracksites in New Mexico: a review. In: Lucas S G & Heckert A B eds. Dinosaurs of New Mexico. New Mexico Museum of Natural History and Science Bulletin, 17: 9-16.
Lockley M G, Schulp A S, Meyer C A, Leonardi G & Mamani D K. 2002a. Titanosaurid trackways from the Upper Cretaceous of Bolivia: evidence for large manus, wide-gauge locomotion and gregarious behaviour. Cretaceous Research, 23: 383-400.
Lockley M G, Nadon G & Currie P J. 2004. A diverse dinosaur-bird footprint assemblage from the Lance Formation, Upper Cretaceous, eastern Wyoming: implications for ichnotaxonomy ichnotaxonomy. In: Pemberton S G, McCrea R T & Lockley M G eds. William Antony Swithin Sarjeant (1935–2002): a celebration of his life and ichnological contributions, Volume 3. Ichnos, 11: 229-249.
Lucas S G, Sullivan R M, Jasinoski S E & Ford T L. 2011. Hadrosaur footprints from the Upper Cretaceous Fruitland Formation, San Juan Basin, New Mexico, and the ichnotaxonomy of large ornithopod footprints. In: Sullivan R.M., Lucas S G & Spielmann J A eds. Fossil Record 3. New Mexico Museum of Natural History and Science Bulletin, 53: 357-362.
McCrea, R.T., Currie, P.J, and Pemberton, S.G. 2005. In: Dinosaur Provincial Park, a Spectacular Ancient Ecosystem Revealed, Editors PJ Currie and EB Koppelhus. Indiana University Press: 405-416.
Paik I S, Huh M, Park K H, Hwang K G, Kim K S & Kim H J. 2006. Yeosu dinosaur track sites of Korea: the youngest dinosaur track records in Asia. Journal of Asian Earth Sciences, 28: 457-468.
Parker L R & Rowley R L Jr. 1989. Dinosaur footprints from a coal mine in east-central Utah. In: Gillette D D & Lockley M G eds. Dinosaur tracks and traces. Cambridge: Cambridge University Press. 361-366.
Rodríguez-de la Rosa R A. 2007. Hadrosaurian footprints from the Late Cretaceous Cerro del Pueblo Formation of Coahuila, Mexico. In: Díaz-Martínez E & Rábano I eds. 4th European Meeting on the Palaeontology and Stratigraphy of Latin America. Madrid: Instituto Geológico y Minero de España. 339-343.
Rodríguez-de la Rosa R A, Aguillón-Martínez M C & López-Espinoza J. 2004. The fossil record of vertebrate tracks in Mexico. In: Pemberton S G, McCrea R T & Lockley M G eds. William Antony Swithin Sarjeant (1935–2002): a celebration of his life and ichnological contributions, Volume 2. Ichnos, 11: 27–37.
Tanke D H. 2004. Mosquitos and mud: the 2003 Royal Tyrrell Museum of Palaeontology expedition to the Grande Prairie region (northwestern Alberta, Canada). Alberta Palaeontological Society Bulletin, 19: 3-31.
Therrien, F., Zelenitsky, D.K., Tanaka, K., Sloboda, W., 2011. First hadrosaur trackway from the Upper Cretaceous (late Campanian) Oldman Formation and Symposium, Upper Cretaceous (late Campanian) OldmanFormation, southeastern Alberta. In: Braman, D.R., Eberth, D.A., Evans, D.C., Taylor, W. (Eds.), Hadrosaur Symposium, Royal Tyrrell Museum of Palaeontology, Sept. 22e23, Drumheller, Alberta, Canad…
Wolberg, D. L, Hall, J.P. and Bellis, D., 1988b, First record of dinosaur footprints from the Fruitland Formation, San Juan Basin, San Juan County, New Mexico: New Mexico Bureau of Mines and Mineral Resources, Bulletin 122, p. 33-34.
Xing, L., Wang, F., Pan, S., and Chen, W. 2007. The discovery of dinosaur footprints from the Middle Cretaceous Jiaguan Formation of Qijiang County, Chongqing City. Acta Geologica Sinica 8 (11): 1591-1602.
Xing L D, Harris J D, Dong Z M, Lin Y L, Chen W, Guo S B & Ji Q. 2009. Ornithopod (Dinosauria: Ornithischia) tracks from the Upper Cretaceous Zhutian Formation in the Nanxiong Basin, Guangdong, China and general observation on large Chinese ornithopod footprints. Geological Bulletin of China, 28: 829-843.
Xing L.D., Bell, O.R., Harris, J.D., Currie, P.J. 2010. An unusual, three-dimensionally preserved, large hadrosauriform pes track from the “Mid”-Cretaceous Jiaguan Formation of Chongqing, China. Acta Geologica Sinica, 86 (2): 304-312.

## Sheet: Hoja1
Track	TL	TW	L II-IV	L II	L III	L IV	W II	W III	W IV	Divaric II-IV		* could be referred to digit IV
MPZ 2012/829	32	33	-	19	21.5	-	8.5	9.5	-	F
MPZ 2012/828	19	21	-	9	-	-	6	-	-	F
MPZ 2012/826	29.5	30.5
MPZ 2012/827	26	28.5
manus
	8	13
	10	12
	12	15.5
	12	12
	12	10.5
	10.8	12.6
					TL	SL	Pla	PLb	ANG	SL/TL
				aren-1	50	217	103	112	166	4.34
				mororB	37.8	195	105	95	154.29	5.15873
				Gavilanes	38.58	183.32	95.32	97.26	144.318	4.75168
				Mviudà	36	284.16	129.11	155.39	174.373	7.89333
				Currie	55	211.385	115.07	108.05	142.65	3.84336
