# Supplementary material for: The Latest Succession of Dinosaur Tracksites in Europe: Hadrosaur Ichnology, Track Production and Palaeoenvironments
Source: PLoS One. 2013 Sep 3;8(9):e72579. doi: 10.1371/journal.pone.0072579 (PMC3760888; doi:10.1371/journal.pone.0072579)
Supplement: Appendix S1 — Photogrammetric models of the hadrosaur pes MCD-5140 and MCD-5142 from the La Llau de la Costa tracksite. Scale bar: 15 cm. (ZIP) [file pone.0072579.s003.zip]

Archive with 2 entries (2 files):
- LLC-45.ply
- LLC-7.ply
